# Supplementary material for: Comparative Efficacy of Metformin and Glimepiride in Modulating Pharmacological Network to Increase BDNF Levels and Benefit Type 2 Diabetes-Related Cognitive Impairment
Source: Biomedicines. 2023 Oct 31;11(11):2939. doi: 10.3390/biomedicines11112939 (PMC10669717; doi:10.3390/biomedicines11112939)
Supplement: Supplementary file 1 [file biomedicines-11-02939-s001.zip]

Archive with 3 entries (3 files):
- FiGURE S1.tif
- FiGURE S2.tif
- Table S1.pdf
